# Supplementary material for: InfectionCMA: A Cell MicroArray Approach for Efficient Biomarker Screening in In Vitro Infection Assays
Source: Pathogens. 2022 Mar 3;11(3):313. doi: 10.3390/pathogens11030313 (PMC8955223; doi:10.3390/pathogens11030313)
Supplement: Supplementary file 1 [file pathogens-11-00313-s001.zip]

Archive with 1 entries (1 files):
- pathogens-1608234-supplementary.pdf
